# Supplementary material for: Genomic Approaches to Identify Molecular Bases of Crop Resistance to Diseases and to Develop Future Breeding Strategies
Source: Int J Mol Sci. 2021 May 21;22(11):5423. doi: 10.3390/ijms22115423 (PMC8196592; doi:10.3390/ijms22115423)
Supplement: Supplementary file 1 [file ijms-22-05423-s001.zip]

Archive with 1 entries (1 files):
- ijms-1176411-supplementary.pdf
